# Supplementary material for: Photochromic Polyamide 6 Based on Spiropyran Synthesized via Hydrolyzed Ring-Opening Polymerization
Source: Polymers (Basel). 2021 Jul 28;13(15):2496. doi: 10.3390/polym13152496 (PMC8348056; doi:10.3390/polym13152496)
Supplement: Supplementary file 1 [file polymers-13-02496-s001.zip]

Archive with 1 entries (1 files):
- polymers-1308764-supplementary.pdf
